# Supplementary material for: Rule-Based Ion Prediction with Orthogonal Constraints Reveals Bacterial Phospholipid Remodeling Signatures
Source: Antibiotics (Basel). 2026 Apr 30;15(5):459. doi: 10.3390/antibiotics15050459 (PMC13203173; doi:10.3390/antibiotics15050459)
Supplement: Supplementary file 1 [file antibiotics-15-00459-s001.zip]

Archive with 1 entries (1 files):
- antibiotics-4266799-supplementary.pdf
